# Supplementary material for: Preliminary effects of mobile computerized cognitive training in adults with mild cognitive impairment: interim analysis of a randomized controlled trial
Source: BMC Psychol. 2025 Mar 5;13:202. doi: 10.1186/s40359-025-02458-w (PMC11881253; doi:10.1186/s40359-025-02458-w)
Supplement: Supplementary file 1 — Supplementary Material 1. Initial results of the pre-post interim analysis of the secondary outcomes for the IG and CG. [file 40359_2025_2458_MOESM1_ESM.odt]

Supplementary File 1
Initial results of the pre-post interim analysis of the secondary outcomes for the IG and CG
 


IG
(n =36) 
 
 

CG
(n =14)
 

Pre
Post
MD
p-Value††
Effect size 
 	
 
Pre
Post
MD
p-Value††
Effect size 

CFQ-D (SD)
52.33
(20.31)
42.28
(19.51)
- 10.56
(18.82)
.003
0.53§
 
 
57.50
(16.61)
55.50
(18.29)
 - 2.00
(11.67)
.532
0.17§
HADS-D  Total Score (SD)
13.28
(5.63)
11.89
(6.04)
- 1.39
(5.07)
.109
0.27§
 
 
13.14
(9.12)
15.14
(9.04) 
2.00 
(4.80)
.143
0.42§
HADS-D  Anxiety (SD)
6.64
(3.21)
6.22
(3.20)
- 0.48
(1.17)
.474
0.12§
 
 
7.29
(5.33)
8.07
(4.62)
0.79
(3.09)
.359
0.25§
HADS-D Depression (SD)
6.64
(3.22)
5.67
(3.91)
-0.97
(2.93)
.055
0.33§
 
 
5.86
(4.15)
7.07
(4.73)
1.21
(2.78)
.126
0.44§
Health-49 Well-being (SD)
2.06
(1.22)
1.58
(0.73)
- 0.48 
(1.17)
.019
0.41§
 
 
1.86
(1.04)
1.79
(0.89) 
- 0.06
(1.26)
.852
0.05§
Health-49 Self-Efficacy (SD)
1.97
(1.03)
1.41
(0.82)
- 0.56
(1.07)
.003
0.52§
 
 
2.01
(1.14)
1.83
( 0.75)
- 0.19
(0.73)
.361
0.25§
HLQ-D  Subscale 1 (SD)
3.06
(0.47)
3.13
(0.42)
0.06
(0.44)
.348
0.11†


3.16
(0.57)
2.88
(0.71)
-0.29
(0.62)
.136
0.28†
HLQ-D  Subscale 2 (SD)
2.71
(0.51)
2.77
(0.53)
0.06
(0.45)
.331
0.12†


2.57
(0.58)
2.46
(0.38)
-0.11
(0.59)
.538
0.12†
HLQ-D  Subscale 3 (SD)
2.92
(0.38)
2.96
(0.40)
0.04
(0.43)
.459
0.09†


2.96
(0.63)
3.01
(0.43)
0.06
(0.59)
.594
0.10†
HLQ-D  Subscale 4 (SD)
2.97
(0.52)
2.98
(0.53)
0.01
(0.49)
.743
0.04†


2.81
(0.56)
2.74
(0.63)
-0.07
(0.38)
.435
0.15†
HLQ-D  Subscale 5 (SD)
2.64
(0.56)
2.82
(0.50)
0.17
(0.50)
.047
0.34*


2.70
(0.40)
2.57
(0.69)
-0.13
(0.46)
.259
0.21†
HLQ-D  Subscale 6 (SD)
3.52
(0.63)
3.58
(0.62)
0.06
(0.57)
.372
0.11†


3.31
(0.89)
3.01
(1.02)
-0.30
(0.59)
.092
0.59*
HLQ-D  Subscale 7 (SD)
3.51
(0.54)
3.53
(0.64)
0.23
(0.08)
.811
0.03†


3.19
(0.83)
3.08
(0.66)
-0.11
(0.61)
.581
0.10†
HLQ-D  Subscale 8 (SD)
3.44
(0.69)
3.55
(0.66)
0.11
(2.93)
.183
0.16†


3.34
(0.58)
3.23
(0.81)
-0.11
(0.58)
.306
0.58§
HLQ-D  Subscale 9 (SD)
3.58
(0.73)
3.77
(0.63)
0.19
(0.40)
.011
0.30†


3.46
(0.56)
3.31
(0.62)
-0.14
(0.56)
.324
0.56§
Note. Means including standard deviations for the assessments CFQ-D, Health-49 and HLQ-D. Pre = baseline survey, Post = post-intervention measurement, MD = difference between pre- and post-score, effect sizes: † r, § Cohen’s d. ††t-test for paired samples of the mean value of the IG and the mean value of the CG in a pre-post comparison.
